# Supplementary material for: Demographics of Feline Lymphoma in Australian Cat Populations: 1705 Cases
Source: Vet Sci. 2024 Dec 11;11(12):641. doi: 10.3390/vetsci11120641 (PMC11680128; doi:10.3390/vetsci11120641)
Supplement: Supplementary file 1 [file vetsci-11-00641-s001.zip]

Archive with 1 entries (1 files):
- vetsci-3210888-supplementary.pdf
